# Supplementary material for: Association mapping for root architectural traits in durum wheat seedlings as related to agronomic performance
Source: Mol Breed. 2014 Nov 27;34(4):1629–45. doi: 10.1007/s11032-014-0177-1 (PMC4257993; doi:10.1007/s11032-014-0177-1)
Supplement: Supplementary file 1 — Supplementary material 1 (XLSX 27 kb) [file 11032_2014_177_MOESM1_ESM.xlsx]

## Sheet: Sup 1
Sup.1: Complete list of the QTLs identified for RSA traits (bold) and co-locating with QTLs for agronomic traits. For each QTL, the environment and the corresponding env. class in which it was detected have been reported. Moreover, the peak marker of each QTL is reported, the position, the value of -log10, the R2 and the effect expressed as a percentage of the mean value of the trait (in each env…
QTL	Trait	Single env.(1)	Mean env.(2)	Effect direction (3)	Marker	Pos (cM)	-log10 (P)	R2	% effect ENV	Reference cultivars
QSRA1-1B	TW	Spn1-r04 (HYE)			wPt-2654-1B	2.1	2.01	4.966	-1.05993
QSRA1-1B	GY	Lbn-r04 (LYE)			wPt-8627-1B	4.2	2.11238	6.054	-7.47617
QSRA1-1B	SRA				wPt-0655-1B	4.4	2.38405	5.308	10.1682	Anton, Heider, Meridiano, Ofanto, Omrabi5, Stojocri3, Valnova (DArT hybridization signal absent)
QSRA1-1B	TW	Lbn-i04 (MYE)			wPt-0655-1B	4.4	2.6216	6.444	-0.788407
QSRA1-1B	TW	Lbn-r04 (LYE)			wPt-0655-1B	4.4	2.44249	6.02	-0.769595
QSRA1-1B	TW	Itl1-r04 (HYE)			wPt-5347-1B	5.6	2.08991	4.52	1.23285
QPRL1-1B	TW		GME		wPt-1403-1B	106.4	2.41908	5.324	-0.630384
QPRL1-1B	TW		HYE		wPt-1403-1B	106.4	2.15552	4.606	-0.832036
QPRL1-1B	PRL				gwm124-1B-a2	108.7	2.32239	6.182	7.9109	Cham1, Altar84=Gallareta, Gidara2, Karim, Jordan, Meridiano, Mexicali75
QPRL1-1B	TW		LYE		wPt-0459-1B	109.1	2.02	4.272	0.48
QARL1-2A	KPSM	Itl2-r05 (MYE)			gwm425-2A-a5	70.9	4.78486	11.624	-18.4101
QARL1-2A	KPSM	Lbn-r05 (LYE)			gwm425-2A-a5	70.9	2.17328	4.906	-7.29501
QARL1-2A	KPSM		GME		gwm425-2A-a5	70.9	4.154	11.436	-9.95682
QARL1-2A	KPSM	Itl1-r04 (HYE)			gwm425-2A-a5	70.9	3.21718	7.756	-15.4764
QARL1-2A	KPSM	Itl2-r04 (HYE)			gwm425-2A-a5	70.9	6.21574	19.057	-21.9224
QARL1-2A	KPSM	Mrc-i04 (LYE)			gwm425-2A-a1	70.7	2.07831	4.993	-7.8748
QARL1-2A	KPSM	Mrc-r04 (LYE)			gwm425-2A-a5	70.9	2.35067	5.859	-13.6402
QARL1-2A	KPSM	Syr-r05 (MYE)			gwm425-2A-a5	70.9	3.7029	9.622	-15.4628
QARL1-2A	TW	Itl2-r05 (MYE)			gwm372-2A-a2	72.1	2.53313	5.616	1.04662
QARL1-2A	TW		GME		gwm372-2A-a2	72.1	2.52724	5.781	0.603037
QARL1-2A	TW		MYE		gwm372-2A-a2	72.1	2.25649	5.07	0.687999
QARL1-2A	ARL				cfa2263-2A-a2	73.7	3.25125	9.405	-13.4628	Anton, Cappelli, Ciccio, Ofanto, Valnova
QARL1-2A	PRL				cfa2263-2A-a2	73.7	2.1349	5.561	-13.2889
QARL1-2A	TRL				cfa2263-2A-a2	73.7	2.77728	7.334	-14.1168
QARL1-2A	PdL		MYE		cfa2263-2A-a5	73.8	2.51428	7.027	11.5804
QARL1-2A	TW	Lbn-r05 (LYE)			cfa2263-2A-a5	73.8	2.31247	6.809	1.11163
QPRL2-2B	ARL				barc183-2B-a2	67.1	2.55909	5.245	-9.28602	Anton, Capeiti8, Cappelli, Ciccio, Claudio, Meridiano, Ofanto, Valnova
QPRL2-2B	PRL				barc183-2B-a2	67.1	2.87943	5.826	-12.7998
QPRL2-2B	TRL				barc183-2B-a2	67.1	2.11862	4.207	-9.30997
QPRL2-2B	GY	Mrc-r04 (LYE)			barc183-2B-a3	67.2	2.03	3.832	-3.18726
QPRL2-2B	GY	Itl2-r04 (HYE)			wPt-9316-2B	67.3	2.06601	4.2	0.059106
QPRL2-2B	TW		GME		wPt-9316-2B	67.3	2.007	4.387	-0.417128
QPRL2-2B	TW		MYE		wPt-9316-2B	67.3	2.47756	5.642	-0.563995
QPRL2-2B	TW	Spn1-r04 (HYE)			wPt-9316-2B	67.3	2.27165	5.082	-1.0252
QPRL2-2B	TW	Tns-i05 (HYE)			wPt-9316-2B	67.3	2.01	4.137	-0.783235
QSL1-3A	TW		GME		wmc388-3A-a1	20.1	2.02	4.03	0.4
QSL1-3A	TW	Tns-i05 (HYE)			wmc388-3A-a1	20.1	2.0655	4.397	0.81
QSL1-3A	KPSM	Tns-i05 (HYE)			wmc388-3A-a2	20.2	2.43652	5.47	5.5071
QSL1-3A	SL				wmc388-3A-a2	20.2	2.07779	4.138	-5.25024	Cham1, Creso, Karim, Meridiano, Roqueno
QSL1-3A	TKW	Itl1-r04 (HYE)			wmc388-3A-a2	20.2	2.03	3.994	-3.55141
QTRN1-3A	KPSM	Syr-r05 (MYE)			wmc428-3A-a2	48.2	2.04	4.831	-4.89752
QTRN1-3A	PdL	Spn1-r04 (HYE)			wmc428-3A-a2	48.2	2.04818	5.675	7.28
QTRN1-3A	PH	Itl1-r04 (HYE)			wmc428-3A-a2	48.2	2.24718	7.769	5.34
QTRN1-3A	PH	Itl2-r04 (HYE)			wmc428-3A-a2	48.2	2	5.634	3.44
QTRN1-3A	TW	Lbn-i04 (MYE)			wmc428-3A-a5	48.3	2.29499	6.328	-0.581073
QTRN1-3A	KPSM	Itl2-r05 (MYE)			wmc428-3A-a6	48.4	4.02799	9.794	-13.3202
QTRN1-3A	KPSM	Lbn-r05 (LYE)			wmc428-3A-a6	48.4	2.66354	6.049	-6.54336
QTRN1-3A	KPSM		GME		wmc428-3A-a6	48.4	3.14637	8.645	-6.95825
QTRN1-3A	KPSM		HYE		wmc428-3A-a6	48.4	3.43868	9.281	-9.73551
QTRN1-3A	KPSM	Itl1-r04 (HYE)			wmc428-3A-a6	48.4	3.12816	8.38	-12.2931
QTRN1-3A	KPSM	Itl2-r04 (HYE)			wmc428-3A-a6	48.4	2.68825	6.46	-10.7316
QTRN1-3A	KPSM	Lbn-i04 (MYE)			wmc428-3A-a6	48.4	2.44129	6.42	-7.17055
QTRN1-3A	KPSM		MYE		wmc428-3A-a6	48.4	2.5391	6.226	-6.38113
QTRN1-3A	KPSM	Spn1-r04 (HYE)			wmc428-3A-a6	48.4	2.065	4.648	-9.2521
QTRN1-3A	KPSM	Tns-i05 (HYE)			wmc428-3A-a6	48.4	2.3439	5.852	-11.5298
QTRN1-3A	PdL	Itl2-r05 (MYE)			wmc428-3A-a6	48.4	2.63078	7.097	18.6589
QTRN1-3A	PH	Itl2-r05 (MYE)			wmc428-3A-a6	48.4	2.04	5.008	7.58102
QTRN1-3A	PH	Spn1-r04 (HYE)			wmc428-3A-a6	48.4	2.75449	7.16	8.66986
QTRN1-3A	PH	Tns-i05 (HYE)			wmc428-3A-a6	48.4	2.5817	6.849	8.72215
QTRN1-3A	PH	Tns-r05 (MYE)			wmc428-3A-a6	48.4	2.71444	7.402	9.81958
QTRN1-3A	TKW	Itl2-r05 (MYE)			wmc428-3A-a6	48.4	3.37257	8.377	11.816
QTRN1-3A	TKW		HYE		wmc428-3A-a6	48.4	3.09471	7.988	8.4731
QTRN1-3A	TKW	Itl1-r04 (HYE)			wmc428-3A-a7	48.5	2.02	4.616	4.03714
QTRN1-3A	TKW	Itl2-r04 (HYE)			wmc428-3A-a6	48.4	2.36351	5.792	10.1992
QTRN1-3A	TKW	Spn1-r04 (HYE)			wmc428-3A-a6	48.4	2.43297	6.15	9.11833
QTRN1-3A	TKW	Tns-i05 (HYE)			wmc428-3A-a6	48.4	2.74232	7.401	11.823
QTRN1-3A	TRN				wmc428-3A-a6	48.4	2.22548	5.096	-5.41039	Heider, Creso, Gidara2, Kabir
QTRN1-3A	TW		HYE		wmc428-3A-a6	48.4	2.32975	5.58	1.36521
QTRN1-3A	TW	Itl2-r04 (HYE)			wmc428-3A-a6	48.4	3.64288	9.773	2.44722
QSRA2-3A	TW	Tns-r05 (MYE)			wPt-0398-3A	154.1	2.01954	4.485	1
QSRA2-3A	TW	Tns-i05 (HYE)			wPt-9160-3A	154.2	2.02411	4.461	-0.710896
QSRA2-3A	SRA				barc1177-3A-a1	154.3	2.03	4.859	7.39126	Anton, Karim, Omrabi5, Meridiano, Valnova
QSRA2-3A	TW	Lbn-i04 (MYE)			barc1177-3A-a8	154.6	2	5.551	0.769521
QPRL3-4A	KPSM	Itl2-r04 (HYE)			wPt-2946-4A	88.3	2.22768	5.004	8.25527
QPRL3-4A	PRL				wPt-2946-4A	88.3	2.19382	4.474	10.294	Aldeano, Anton, Capeiti8, Cappelli, Omrabi5, Altar84=Gallareta, Karim (DArT hybridization signal presence)
QPRL3-4A	KPSM	Itl2-r05 (MYE)			wPt-1262-4A	88.4	2.20066	4.051	8.02523
QPRL3-4A	TKW	Itl2-r04 (HYE)			wPt-1262-4A	88.4	2.0348	4.355	-7.88183
QSRA3-4B	KPSM	Itl2-r05 (MYE)			gwm368-4B-a8	27.7	2.01	3.786	4.59105
QSRA3-4B	TKW	Itl2-r05 (MYE)			gwm368-4B-a8	27.7	2.03	3.956	4.56
QSRA3-4B	PdL	Spn2-r05 (LYE)			gwm368-4B-a11	27.8	2.01	4.974	1.85571
QSRA3-4B	GY	Lbn-r05 (LYE)			gwm856-4B-a1	28.3	2.28567	5.186	-2.63952
QSRA3-4B	GY		GME		gwm856-4B-a1	28.3	2.75696	5.84	-1.45769
QSRA3-4B	GY		LYE		gwm856-4B-a1	28.3	2.50446	6.264	-3.26457
QSRA3-4B	GY	Mrc-i04 (MYE)			gwm856-4B-a1	28.3	2.02	4.657	-5.9248
QSRA3-4B	GY		MYE		gwm856-4B-a1	28.3	3.11282	6.745	-1.63973
QSRA3-4B	GY	Tns-r05 (MYE)			gwm856-4B-a1	28.3	2.11351	4.541	-4.28847
QSRA3-4B	KPSM		LYE		gwm856-4B-a1	28.3	2.47756	6.304	-3.58
QSRA3-4B	PH		HYE		gwm856-4B-a1	28.3	2.33442	5.447	3.53
QSRA3-4B	PH	Itl1-r04 (HYE)			gwm856-4B-a1	28.3	2.02	4.426	4
QSRA3-4B	PH	Spn1-r04 (HYE)			gwm856-4B-a1	28.3	2.12321	4.784	3.87
QSRA3-4B	PH	Syr-r05 (MYE)			gwm856-4B-a1	28.3	2.03	4.285	4.48
QSRA3-4B	SRA				gwm888-4B-a2	29.6	2.18	4.73	-6.27523	Heider, Gidara2, Karim, Meridiano, Stojocri3
QTRN2-4B	KPSM	Lbn-i04 (MYE)			gwm6-4B-a1	85.2	2.10458	5.016	-4.20896
QTRN2-4B	TKW	Tns-r05 (MYE)			gwm6-4B-a1	85.2	2.21254	4.755	4.67307
QTRN2-4B	GY	Spn1-r04 (HYE)			gwm6-4B-a6	85.4	2	4.94	-2.36453
QTRN2-4B	TRN				gwm6-4B-a6	85.4	2.04	5.586	3.54196	Anton, Capeiti8, Karim, Ofanto, Valnova
QTRN2-4B	KPSM	Itl2-r04 (HYE)			gwm6-4B-a10	85.5	2.02	4.187	5.59142
QTRN2-4B	TKW	Itl2-r04 (HYE)			gwm6-4B-a10	85.5	2.17914	5.173	-6.17619
QTRN2-4B	TKW	Spn1-r04 (HYE)			gwm6-4B-a10	85.5	2.95861	7.817	-6.77681
QTRN2-4B	KPSM	Syr-r05 (MYE)			wPt-7412-4B	86	2.06	4.141	-4.37509
QSRA4-6A	TKW	Itl1-r04 (HYE)			cfa2114-6A-a3	126.4	2.00922	5.134	-3.93
QSRA4-6A	TKW	Lbn-i05 (MYE)			cfa2114-6A-a3	126.4	2.47625	7.263	-4.17
QSRA4-6A	TW		LYE		cfa2114-6A-a3	126.4	2.12263	5.569	0.5
QSRA4-6A	TW	Spn2-r05 (LYE)			cfa2114-6A-a3	126.4	2.09583	5.672	1.21
QSRA4-6A	TKW	Lbn-i04 (MYE)			gwm617-6A-a3	126.7	2.02	4.445	-2.86378
QSRA4-6A	TKW	Itl2-r04 (HYE)			wmc580-6A-a8	128.2	2.06	4.775	-4.87629
QSRA4-6A	SRA				gwm427-6A-a4	128.3	3.13374	7.743	-10.0026	Anton, Karim, Kabir1, Ofanto, Stojocri, Valnova
QSRA4-6A	TKW	Lbn-r05 (LYE)			gwm427-6A-a4	128.3	2.01	4.73	-2.12998
QSRA4-6A	TKW		HYE		gwm427-6A-a4	128.3	2.01	5.246	-3.84986
QSRA4-6A	TKW		LYE		gwm427-6A-a7	128.4	2.26281	5.902	-2.05975
QTRL1-6B	PdL		GME		wPt-2714-6B	14.2	2.35952	5.139	-5.77454
QTRL1-6B	PdL		HYE		wPt-2714-6B	14.2	2.36051	5.448	-6.66322
QTRL1-6B	PH		HYE		wPt-2714-6B	14.2	2.44612	6.411	-3.59913
QTRL1-6B	KPSM	Syr-r05 (MYE)			wPt-2714-6B	14.2	2.27984	5.131	4.69988
QTRL1-6B	KPSM		MYE		wPt-2714-6B	14.2	2.02	3.959	2.74234
QTRL1-6B	PdL	Itl1-r04 (HYE)			wPt-2714-6B	14.2	2.06	4.423	-7.52926
QTRL1-6B	PdL	Syr-i05 (HYE)			wPt-2714-6B	14.2	2.33819	5.341	-8.15909
QTRL1-6B	PH	Syr-i05 (HYE)			wPt-2714-6B	14.2	3.86506	10.96	-5.97705
QTRL1-6B	PH		GME		wPt-7343-6B	14.3	2.36754	6.023	-2.85335
QTRL1-6B	PH		MYE		wPt-7343-6B	14.3	2.16685	5.334	-3.04288
QTRL1-6B	PdL	Lbn-i05 (MYE)			wPt-7343-6B	14.3	2.01	4.321	-7.79665
QTRL1-6B	PdL	Lbn-r05 (LYE)			wPt-7343-6B	14.3	2.1152	4.668	-6.03864
QTRL1-6B	PH	Spn1-r04 (HYE)			wPt-7343-6B	14.3	2.37059	5.772	-4.00296
QTRL1-6B	PH	Lbn-i04 (MYE)			wPt-7343-6B	14.3	2.47366	5.949	-3.29956
QTRL1-6B	TRL				wPt-7343-6B	14.3	2.12901	5.318	6.21243	Anton, Creso, Haurani, Meridiano, Ofanto (DArT hybridization signal absent)
QTRL1-6B	GY		GME		wPt-3424-6B	16.5	2.3098	4.421	1.14
QTRL1-6B	TKW		LYE		wPt-3424-6B	16.5	2.64782	5.977	-1.69223
QSRA5-6B	GY	Syr-i05 (HYE)			wPt-6594-6B	21.5	2.16877	4.647	2.83311
QSRA5-6B	SRA				wPt-6594-6B	21.5	2.30715	4.586	6.15674	Capeiti8, Cappelli, Jordan, Quadalete (DArT hybridization signal present)
QSRA5-6B	TW	Itl2-r05 (MYE)			wPt-7954-6B	23.6	2.02	3.916	0.8
QSRA5-6B	GY	Itl2-r04 (HYE)			wPt-2095-6B	24.5	4.24985	10.752	0.0970214
QSRA5-6B	TW	Lbn-i05 (MYE)			wPt-2095-6B	24.5	2.25571	5.106	0.25859
QSRA5-6B	TKW		LYE		wPt-1437-6B	24.7	3.04528	7.613	1.86443
QSRA6-6B	GY	Spn2-r05 (LYE)			barc134-6B-a1	152	2	5.198	9.92476
QSRA6-6B	KPSM	Spn2-r05 (LYE)			barc134-6B-a1	152	2.23732	6.515	7.3
QSRA6-6B	GY	Syr-i05 (HYE)			gwm1486-6B-a1	153.1	2.23284	5.131	-4.14617
QSRA6-6B	GY		HYE		gwm1486-6B-a5	153.2	2.1209	4.832	-1.4891
QSRA6-6B	SRA				gwm1486-6B-a5	153.2	3.26403	7.427	-8.80958	Anton, Ciccio, Karim, Gidara2, Meridano, Ofanto, Stojocri3, Valnova
QSRA6-6B	PdL	Itl2-r05 (MYE)			gwm1486-6B-a6	153.3	2.5376	5.6	11.6435
QSRA6-6B	PdL		GME		gwm1486-6B-a6	153.3	2.31695	4.796	6.96927
QSRA6-6B	PdL	Itl2-r04 (HYE)			gwm1486-6B-a6	153.3	2.44612	5.814	10.9806
QSRA6-6B	PdL	Lbn-r04 (LYE)			gwm1486-6B-a6	153.3	2.43533	5.769	13.7048
QSRA6-6B	KPSM	Syr-r05 (MYE)			wmc621-6B-a3	154.9	2.04383	5.003	5.14156
QARL2-7B	TKW	Lbn-i04 (MYE)			gwm333-7B-a2	79	2.14997	5.144	3.4275
QARL2-7B	TKW	Lbn-r04 (LYE)			gwm333-7B-a2	79	2.77728	7.144	3.8318
QARL2-7B	TKW	Syr-i05 (HYE)			gwm333-7B-a2	79	2.62893	6.549	4.97521
QARL2-7B	TW	Spn2-r05 (LYE)			gwm333-7B-a2	79	2.02549	4.7	-1.31414
QARL2-7B	ARL				gwm333-7B-a5	79.1	2.18376	4.666	-10.7863	Anton, Mexicali75, Ofanto, Valnova
QARL2-7B	PdL		LYE		gwm333-7B-a5	79.1	2.10403	4.8	9.56068
QARL2-7B	KPSM		GME		gwm333-7B-a7	79.2	2.12843	4.747	-3.81996
QARL2-7B	KPSM		MYE		gwm333-7B-a7	79.2	2.29757	4.971	-4.16788
QARL2-7B	KPSM	Syr-i05 (HYE)			gwm333-7B-a7	79.2	2.51004	5.956	-6.37192
QARL2-7B	TKW	Tns-r05 (MYE)			gwm333-7B-a7	79.2	2.22403	4.741	4.98153
QARL2-7B	TW	Lbn-i04 (MYE)			gwm333-7B-a7	79.2	2.03	4.654	0.681955
(1) Single environment where a significant marker-trait association was identified. Environment acronyms are reported as in Maccaferri et al (2011). The environmental class to which the single environment belong has been reported within brackets
(2) Environmental means: LYE = low-yielding environments, MYE = medium-yielding environments, HYE = high-yielding environments, GME = general mean
(3) The colored cells indicate the positive (green) or negative (red) value of the effect at the reference allele of each marker. The squared cells refer to RSA-QTLs and horizontal-striped cells to agronomic traits .
